# Supplementary material for: Description of a new, unusual species of Diestostemma Amyot & Serville (Hemiptera, Cicadellidae) from Ecuador
Source: Zookeys. 2020 Feb 3;908:31–7. doi: 10.3897/zookeys.908.38477 (PMC7010846; doi:10.3897/zookeys.908.38477)
Supplement: XML Treatment for Diestostemma bicristata [file zookeys.908.38477-treatment1.xml]

<!DOCTYPE tp:taxon-treatment
  PUBLIC "-//TaxonX//DTD Taxonomic Treatment Publishing DTD v0 20100105//EN" "tax-treatment-NSO.dtd">
<tp:taxon-treatment xmlns:tp="http://www.plazi.org/taxpub"><tp:treatment-meta><kwd-group><label>Taxon classification</label><kwd><named-content xmlns:xlink="http://www.w3.org/1999/xlink" content-type="kingdom">Animalia</named-content></kwd><kwd><named-content xmlns:xlink="http://www.w3.org/1999/xlink" content-type="order">Hemiptera</named-content></kwd><kwd><named-content xmlns:xlink="http://www.w3.org/1999/xlink" content-type="family">Cicadellidae</named-content></kwd></kwd-group><mixed-citation publication-type="journal"><person-group><name><surname>McKamey</surname><given-names>Stuart H.</given-names></name></person-group><article-title>Description of a new, unusual species of <italic><tp:taxon-name><tp:taxon-name-part taxon-name-part-type="genus" reg="Diestostemma">Diestostemma</tp:taxon-name-part></tp:taxon-name></italic> Amyot &amp; Serville (<tp:taxon-name><tp:taxon-name-part taxon-name-part-type="order">Hemiptera</tp:taxon-name-part></tp:taxon-name>, <tp:taxon-name><tp:taxon-name-part taxon-name-part-type="family">Cicadellidae</tp:taxon-name-part></tp:taxon-name>) from Ecuador</article-title><source>Zookeys</source><day>03</day><month>2</month><year>2020</year><volume>908</volume><fpage>31</fpage><lpage>37</lpage><pub-id pub-id-type="doi">10.3897/zookeys.908.38477</pub-id></mixed-citation></tp:treatment-meta><tp:nomenclature><tp:taxon-name><object-id xmlns:xlink="http://www.w3.org/1999/xlink" content-type="arpha" xlink:type="simple">B30D3112-CFAD-5D6E-AB58-780BE45541FB</object-id>
            <tp:taxon-name-part taxon-name-part-type="genus" reg="Diestostemma">Diestostemma</tp:taxon-name-part>
            <tp:taxon-name-part taxon-name-part-type="species" reg="bicristata">bicristata</tp:taxon-name-part>
            <object-id xmlns:xlink="http://www.w3.org/1999/xlink" content-type="zoobank" xlink:type="simple">http://zoobank.org/457964A9-0AAE-47DB-8A54-0DCB296BC168</object-id>
          </tp:taxon-name><tp:taxon-status xmlns:xlink="http://www.w3.org/1999/xlink" xlink:type="simple">sp. nov.</tp:taxon-status><xref ref-type="fig" rid="F1">Figs 1–4</xref><xref ref-type="fig" rid="F2">, 5–12</xref></tp:nomenclature><tp:treatment-sec sec-type="diagnosis" id="SECID0ENDAC"><title>Diagnosis.</title><p>A small narrow species with a long head, pronotum with two long, weakly converging raised ridges, forewing with extra crossveins but only weakly reticulate. Aedeagus of male in lateral view with gradually recurved basiventral process.</p></tp:treatment-sec><tp:treatment-sec sec-type="material" id="SECID0ESDAC"><title>Material examined.</title><p><bold><italic>Holotype</italic></bold> male. “Ecuador. Napo. Km23, | Via Sta. Barbara-La | Bonita. 2400m. | 7–9 April 1986”, “collected by | S.H. McKamey”, and a red “HOLOTYPE | <tp:taxon-name><tp:taxon-name-part taxon-name-part-type="genus" reg="Diestostemma">Diestostemma</tp:taxon-name-part></tp:taxon-name> | <tp:taxon-name><tp:taxon-name-part taxon-name-part-type="genus" reg="Diestostemma"/><tp:taxon-name-part taxon-name-part-type="species" reg="bicristata">bicristata</tp:taxon-name-part></tp:taxon-name> | McKamey” (USNM). The left forewing and hind wing are damaged.</p></tp:treatment-sec><tp:treatment-sec sec-type="description" id="SECID0EMEAC"><title>Measurements (mm).</title><p>Total length (from anterior of head to tip of forewings in repose) 13.8; crown length 2.6; transocular distance 2.8; interocular distance 2.0; distance between compound eye and mesal line 1.0; distance between ocellus and mesal line 0.5; pronotal disc maximum width 3.4; pronotal disc maximum length 3.0; forewing length 9.5; length of metathoracic femur 2.4; metathoracic tibia 4.8.</p></tp:treatment-sec><tp:treatment-sec sec-type="description" id="SECID0EREAC"><title>Description of the male holotype.</title><p>Body (Figs <xref ref-type="fig" rid="F1">1</xref>, <xref ref-type="fig" rid="F1">2</xref>) lacking conspicuous, white powdery brochosomal coat when collected. Head (Figs <xref ref-type="fig" rid="F1">3</xref>, <xref ref-type="fig" rid="F1">4</xref>, <xref ref-type="fig" rid="F2">6</xref>, <xref ref-type="fig" rid="F2">7</xref>). Crown maximum length 0.9 transocular distance and longer than interocular distance (ratio of 1.3) in dorsal view; anterior margin rounded with small apical, scarlike concavity (Fig. <xref ref-type="fig" rid="F2">7</xref>); epicranial suture indistinct; frons with deep muscle impressions laterally and planar medially, dorsal surface planar, weakly upturned distally; frontogenal suture extending onto crown to ocellar level. Ocellus located at level of anterior limit of compound eye, distinctly closer to eye than mesal line (ratio of distances between ocellus and eye with eye to mesal line of 0. 39). Epistomal suture indistinct. Clypeus anterior margin in lateral view at level of frons.</p><fig id="F1" position="float" orientation="portrait"><object-id xmlns:xlink="http://www.w3.org/1999/xlink" content-type="doi" xlink:type="simple">10.3897/zookeys.908.38477.figures1-4</object-id><object-id xmlns:xlink="http://www.w3.org/1999/xlink" content-type="arpha" xlink:type="simple">74F761ED-4076-5B79-A2AD-682F820FABD1</object-id><label>Figures 1–4.</label><caption><p><italic><tp:taxon-name><tp:taxon-name-part taxon-name-part-type="genus" reg="Diestostemma">Diestostemma</tp:taxon-name-part> <tp:taxon-name-part taxon-name-part-type="species" reg="bicristata">bicristata</tp:taxon-name-part></tp:taxon-name></italic>, sp. nov., holotype. <bold>1</bold> Habitus in lateral view (right side, image horizontally flipped) <bold>2</bold> habitus in dorsal view (scale = 2 mm) <bold>3</bold> Head and partial thorax, lateral view <bold>4</bold> head, pronotum, and partial pleura, oblique view. Scale bar: 5 mm.</p></caption><graphic xmlns:xlink="http://www.w3.org/1999/xlink" xlink:href="zookeys-908-031-g001.jpg" position="float" orientation="portrait" xlink:type="simple" id="oo_376083.jpg"><uri content-type="original_file" xlink:type="simple">https://binary.pensoft.net/fig/376083</uri></graphic></fig><p>Thorax (Figs <xref ref-type="fig" rid="F1">1–4</xref>, <xref ref-type="fig" rid="F2">6</xref>). Pronotum maximum width at posterolateral angles 1.1 times wider than transocular distance; maximum length 1.2 times longer than crown length; lateral margins convergent anteriorly; disc sculptured dorsally by punctures and callosities, punctures numerous and closer to each other in posterior half; pair of small transverse anterolateral pits just posterior to anterior margin, followed by smooth polished elevated area with pair of low, parallel median ridges; anteromesal area with elevated polished areas (callosities); posterior two-thirds developed into pair of ridges, gradually higher and more separated posteriorly (Figs <xref ref-type="fig" rid="F1">4</xref>, <xref ref-type="fig" rid="F2">6</xref>); posterior margin sinuous with widened W-shaped outline; dorsolateral carina complete; lateral lobe of pronotum punctate, with median ridge, posterior margin projected into short thumb-like process. Mesonotum not punctate; scutellum dorsally smooth, lacking longitudinal carina; high and bluntly rounded until abrupt declivity just before acuminate apex. Forewing (Figs <xref ref-type="fig" rid="F1">1</xref>, <xref ref-type="fig" rid="F1">2</xref>) coriaceous; surface strongly punctate, punctures minute distally; venation sclerotized and strongly elevated throughout; basal two-thirds with extra crossveins, distal third weakly reticulate. Hind wing membranous and lacking conspicuous brochosomes. Metathoracic leg with femoral setal formula 2:0:0:0 (AD1 and PD1); tibia with anteroventral row (AV) complete with cucullate (sensu <xref ref-type="bibr" rid="B2">Deitz 1975</xref>) macrosetae; anterodorsal (AD) and posteroventral (PV) rows complete with uniform non-cucullate macrosetae; posterodorsal (PD) row with smaller, more closely spaced, uniform, non-cucullate macrosetae; ratio of length of each individual tarsomere by total tarsus length (excluding pretarsus) equal to 0.5, 0.4 and 0.3, respectively.</p><fig id="F2" position="float" orientation="portrait"><object-id xmlns:xlink="http://www.w3.org/1999/xlink" content-type="doi" xlink:type="simple">10.3897/zookeys.908.38477.figures5-12</object-id><object-id xmlns:xlink="http://www.w3.org/1999/xlink" content-type="arpha" xlink:type="simple">47E23944-CC67-57D8-B509-F7909C655144</object-id><label>Figures 5–12.</label><caption><p><italic><tp:taxon-name><tp:taxon-name-part taxon-name-part-type="genus" reg="Diestostemma">Diestostemma</tp:taxon-name-part></tp:taxon-name></italic> spp. <bold>5</bold><italic><tp:taxon-name><tp:taxon-name-part taxon-name-part-type="genus" reg="Diestostemma">Diestostemma</tp:taxon-name-part></tp:taxon-name></italic> sp., nymph, from Mérida, Venezuela (courtesy of D. Takiya) <bold>6–12</bold><italic><tp:taxon-name><tp:taxon-name-part taxon-name-part-type="genus" reg="Diestostemma">Diestostemma</tp:taxon-name-part> <tp:taxon-name-part taxon-name-part-type="species" reg="bicristata">bicristata</tp:taxon-name-part></tp:taxon-name></italic>, sp. nov., holotype <bold>6</bold> head and partial thorax, ventroanterior view <bold>7</bold> head and pronotum, dorsoanterior view <bold>8</bold> connective and styles, dorsal view <bold>9</bold> pygofer base and subgenital plates, ventral view <bold>10</bold> pygofer and subgenital plate, lateral view <bold>11, 12</bold> aedeagus and basiventral process in lateral and posterior views, respectively (left ramus broken).</p></caption><graphic xmlns:xlink="http://www.w3.org/1999/xlink" xlink:href="zookeys-908-031-g002.jpg" position="float" orientation="portrait" xlink:type="simple" id="oo_376084.jpg"><uri content-type="original_file" xlink:type="simple">https://binary.pensoft.net/fig/376084</uri></graphic></fig><p>Coloration. Head and thorax including legs pale brown except median of frons orange and forewings dark brown and hind wings smoky translucent. Abdomen dark brown.</p><p>Male terminalia. Pygofer (Fig. <xref ref-type="fig" rid="F2">10</xref>) dorsal margin convex, projecting dorsoposteriorly; inner surface without lobe in ventral view; posterior margin slightly concave at middle; microsetae distributed only on posterior lobe surface. Valve, in ventral view, transverse, subrectangular; fused laterally to pygofer lobe; articulated to subgenital plate. Subgenital plate (Fig. <xref ref-type="fig" rid="F2">9</xref>) 1.4 times longer than wide at base in ventral view; dorsal surface with tooth-like process near outer margin, associated with distal portion of style; posterior margin broadly rounded; microsetae distributed throughout ventral surface, tuft of longer setae at dorsoposterior angle. Style (Fig. <xref ref-type="fig" rid="F2">8</xref>), in dorsal view, with preapical lobe; apex of apophysis weakly acute, directed posteriorly; ventral margin without preapical dentiform processes. Connective (Fig. <xref ref-type="fig" rid="F2">8</xref>) 3.9 times longer than maximum width, sublinear posteriorly, narrowing anteriorly with anterior arms weakly separated in dorsal view; stalk much longer than arms. Aedeagus (Figs <xref ref-type="fig" rid="F2">11</xref>, <xref ref-type="fig" rid="F2">12</xref>) strongly sclerotized; basally wide, narrowing distally into cylindrical, curved, sickle-shaped shaft in lateral view; shaft posterodistal portion membranous; basiventral process bulbous basally, abruptly constricted adjacent to where aedeagal shaft narrows, extending as narrow single process for half of remaining length before bifurcating and expanding into pair of long needle-like rami; rami of basiventral processes curved anterolaterally, distally divergent in posterior view (left fork broken in holotype).</p><p>Female unknown.</p></tp:treatment-sec><tp:treatment-sec sec-type="distribution" id="SECID0EDKAC"><title>Distribution.</title><p>Known only from the type locality at the Kilometer 23 post along the road between Santa Barbara and La Bonita, at 2400 m elevation, in Napo Province, Ecuador. Biology and ecology unknown.</p></tp:treatment-sec><tp:treatment-sec sec-type="etymology" id="SECID0EIKAC"><title>Etymology.</title><p>The specific name is feminine and based on the Latin “<italic>crista</italic>,” for crest, in reference to its unique double-crested pronotum.</p></tp:treatment-sec><tp:treatment-sec sec-type="discussion" id="SECID0EQKAC"><title>Discussion.</title><p>The new species is externally most similar to <italic><tp:taxon-name><tp:taxon-name-part taxon-name-part-type="genus" reg="Diestostemma">D.</tp:taxon-name-part> <tp:taxon-name-part taxon-name-part-type="species" reg="truncatipenne">truncatipenne</tp:taxon-name-part></tp:taxon-name></italic> Schmidt, which also has an extended vertex and strongly raised forewing veins that are not very reticulate compared to most species of the genus; <italic><tp:taxon-name><tp:taxon-name-part taxon-name-part-type="genus" reg="Diestostemma">D.</tp:taxon-name-part> <tp:taxon-name-part taxon-name-part-type="species" reg="truncatipenne">truncatipenne</tp:taxon-name-part></tp:taxon-name></italic> has been recorded only from Peru. The aedeagus is most similar to <italic><tp:taxon-name><tp:taxon-name-part taxon-name-part-type="genus" reg="Diestostemma">D.</tp:taxon-name-part> <tp:taxon-name-part taxon-name-part-type="species" reg="bituberculatum">bituberculatum</tp:taxon-name-part></tp:taxon-name></italic>, which has more abruptly curved basiventral processes; <italic><tp:taxon-name><tp:taxon-name-part taxon-name-part-type="genus" reg="Diestostemma">D.</tp:taxon-name-part> <tp:taxon-name-part taxon-name-part-type="species" reg="bituberculatum">bituberculatum</tp:taxon-name-part></tp:taxon-name></italic> is recorded from Brazil, French Guiana, and Guyana.</p></tp:treatment-sec><ref-list><ref id="B2"><mixed-citation xmlns:xlink="http://www.w3.org/1999/xlink" xlink:type="simple"><person-group><name name-style="western"><surname>Deitz</surname><given-names>LL</given-names></name></person-group> (<year>1975</year>) Classification of the higher categories of the New World treehoppers (<tp:taxon-name><tp:taxon-name-part taxon-name-part-type="suborder">Homoptera</tp:taxon-name-part></tp:taxon-name>: <tp:taxon-name><tp:taxon-name-part taxon-name-part-type="family">Membracidae</tp:taxon-name-part></tp:taxon-name>). North Carolina Agriculture Experiment Station Technical Bulletin No. 225. [i–iv]+177 pp.</mixed-citation></ref></ref-list></tp:taxon-treatment>
